# Supplementary material for: Exome-Wide Analysis of the DiscovEHR Cohort Reveals Novel Candidate Pharmacogenomic Variants for Clinical Pharmacogenomics
Source: Genes (Basel). 2020 May 18;11(5):561. doi: 10.3390/genes11050561 (PMC7290308; doi:10.3390/genes11050561)
Supplement: Supplementary file 1 [file genes-11-00561-s001.zip]

Archive with 2 entries (2 files):
- Supplemental_Table_1.csv
- genes-767868-supplementary.pdf
