# Supplementary material for: Exome-Wide Analysis of the DiscovEHR Cohort Reveals Novel Candidate Pharmacogenomic Variants for Clinical Pharmacogenomics
Source: Genes (Basel). 2020 May 18;11(5):561. doi: 10.3390/genes11050561 (PMC7290308; doi:10.3390/genes11050561)
Supplement: Supplementary file 1 [file genes-11-00561-s001.zip › Supplemental_Table_1.csv]

	category	gene symbol	external_synonym.x	hgnc_id	external_synonym.y	description
1	Phase I enzyme	CYP1B1	CP1B,GLC3A	HGNC:2597	CP1B,GLC3A	cytochrome P450 family 1 subfamily B member 1 [Source:HGNC Symbol;Acc:HGNC:2597]
2	Phase I enzyme	CYP2A7	CYP2A	HGNC:2611	CYP2A	cytochrome P450 family 2 subfamily A member 7 [Source:HGNC Symbol;Acc:HGNC:2611]
3	Phase I enzyme	CYP2A13	CPAD,CYP2A	HGNC:2608	CPAD,CYP2A	cytochrome P450 family 2 subfamily A member 13 [Source:HGNC Symbol;Acc:HGNC:2608]
4	Phase I enzyme	CYP2B7P1	-	-	-	-
5	Phase I enzyme	CYP2C18	CPCI,CYP2C,CYP2C17,P450IIC17	HGNC:2620	CPCI,CYP2C,CYP2C17,P450IIC17	cytochrome P450 family 2 subfamily C member 18 [Source:HGNC Symbol;Acc:HGNC:2620]
6	Phase I enzyme	CYP2F1	CYP2F	HGNC:2632	CYP2F	cytochrome P450 family 2 subfamily F member 1 [Source:HGNC Symbol;Acc:HGNC:2632]
7	Phase I enzyme	CYP2J2	-	HGNC:2634	-	cytochrome P450 family 2 subfamily J member 2 [Source:HGNC Symbol;Acc:HGNC:2634]
8	Phase I enzyme	CYP2S1	-	HGNC:15654	-	cytochrome P450 family 2 subfamily S member 1 [Source:HGNC Symbol;Acc:HGNC:15654]
9	Phase I enzyme	CYP3A7	CP37,P450-HFLA	HGNC:2640	CP37,P450-HFLA	cytochrome P450 family 3 subfamily A member 7 [Source:HGNC Symbol;Acc:HGNC:2640]
10	Phase I enzyme	CYP3A43	-	HGNC:17450	-	cytochrome P450 family 3 subfamily A member 43 [Source:HGNC Symbol;Acc:HGNC:17450]
11	Phase I enzyme	CYP4A11	CYP4A2,CYP4AII	HGNC:2642	CYP4A2,CYP4AII	cytochrome P450 family 4 subfamily A member 11 [Source:HGNC Symbol;Acc:HGNC:2642]
12	Phase I enzyme	CYP4B1	-	HGNC:2644	-	cytochrome P450 family 4 subfamily B member 1 [Source:HGNC Symbol;Acc:HGNC:2644]
13	Phase I enzyme	CYP4F2	-	HGNC:2645	-	cytochrome P450 family 4 subfamily F member 2 [Source:HGNC Symbol;Acc:HGNC:2645]
14	Phase I enzyme	CYP4F3	CYP4F,LTB4H	HGNC:2646	CYP4F,LTB4H	cytochrome P450 family 4 subfamily F member 3 [Source:HGNC Symbol;Acc:HGNC:2646]
15	Phase I enzyme	CYP4F8	-	HGNC:2648	-	cytochrome P450 family 4 subfamily F member 8 [Source:HGNC Symbol;Acc:HGNC:2648]
16	Phase I enzyme	CYP4F11	-	HGNC:13265	-	cytochrome P450 family 4 subfamily F member 11 [Source:HGNC Symbol;Acc:HGNC:13265]
17	Phase I enzyme	CYP4F12	-	HGNC:18857	-	cytochrome P450 family 4 subfamily F member 12 [Source:HGNC Symbol;Acc:HGNC:18857]
18	Phase I enzyme	CYP4Z1	CYP4A20	HGNC:20583	CYP4A20	cytochrome P450 family 4 subfamily Z member 1 [Source:HGNC Symbol;Acc:HGNC:20583]
19	Phase I enzyme	CYP7A1	CYP7	HGNC:2651	CYP7	cytochrome P450 family 7 subfamily A member 1 [Source:HGNC Symbol;Acc:HGNC:2651]
20	Phase I enzyme	CYP7B1	SPG5A	HGNC:2652	SPG5A	cytochrome P450 family 7 subfamily B member 1 [Source:HGNC Symbol;Acc:HGNC:2652]
21	Phase I enzyme	CYP8B1	CYP12	HGNC:2653	CYP12	cytochrome P450 family 8 subfamily B member 1 [Source:HGNC Symbol;Acc:HGNC:2653]
22	Phase I enzyme	CYP11A1	CYP11A,P450SCC	HGNC:2590	CYP11A,P450SCC	cytochrome P450 family 11 subfamily A member 1 [Source:HGNC Symbol;Acc:HGNC:2590]
23	Phase I enzyme	CYP11B1	CPN1,CYP11B,FHI,P450C11	HGNC:2591	CPN1,CYP11B,FHI,P450C11	cytochrome P450 family 11 subfamily B member 1 [Source:HGNC Symbol;Acc:HGNC:2591]
24	Phase I enzyme	CYP11B2	ALDOS,CPN2,CYP11B,CYP11BL,P-450C18,P450aldo	HGNC:2592	ALDOS,CPN2,CYP11B,CYP11BL,P-450C18,P450aldo	cytochrome P450 family 11 subfamily B member 2 [Source:HGNC Symbol;Acc:HGNC:2592]
25	Phase I enzyme	CYP17A1	CPT7,CYP17,P450C17,S17AH	HGNC:2593	CPT7,CYP17,P450C17,S17AH	cytochrome P450 family 17 subfamily A member 1 [Source:HGNC Symbol;Acc:HGNC:2593]
26	Phase I enzyme	CYP19A1	ARO,ARO1,aromatase,CPV1,CYAR,CYP19,P-450AROM	HGNC:2594	ARO,ARO1,aromatase,CPV1,CYAR,CYP19,P-450AROM	cytochrome P450 family 19 subfamily A member 1 [Source:HGNC Symbol;Acc:HGNC:2594]
27	Phase I enzyme	CYP20A1	CYP-M	HGNC:20576	CYP-M	cytochrome P450 family 20 subfamily A member 1 [Source:HGNC Symbol;Acc:HGNC:20576]
28	Phase I enzyme	CYP21A2	CA21H,CAH1,CPS1,CYP21,CYP21B,P450c21B	HGNC:2600	CA21H,CAH1,CPS1,CYP21,CYP21B,P450c21B	cytochrome P450 family 21 subfamily A member 2 [Source:HGNC Symbol;Acc:HGNC:2600]
29	Phase I enzyme	CYP24A1	CP24,CYP24,P450-CC24	HGNC:2602	CP24,CYP24,P450-CC24	cytochrome P450 family 24 subfamily A member 1 [Source:HGNC Symbol;Acc:HGNC:2602]
30	Phase I enzyme	CYP26A1	CP26,CYP26,P450RAI,P450RAI1	HGNC:2603	CP26,CYP26,P450RAI,P450RAI1	cytochrome P450 family 26 subfamily A member 1 [Source:HGNC Symbol;Acc:HGNC:2603]
31	Phase I enzyme	CYP26C1	-	HGNC:20577	-	cytochrome P450 family 26 subfamily C member 1 [Source:HGNC Symbol;Acc:HGNC:20577]
32	Phase I enzyme	CYP27A1	CP27,CTX,CYP27	HGNC:2605	CP27,CTX,CYP27	cytochrome P450 family 27 subfamily A member 1 [Source:HGNC Symbol;Acc:HGNC:2605]
33	Phase I enzyme	CYP27B1	CYP1,P450c1,PDDR,VDD1	HGNC:2606	CYP1,P450c1,PDDR,VDD1	cytochrome P450 family 27 subfamily B member 1 [Source:HGNC Symbol;Acc:HGNC:2606]
34	Phase I enzyme	CYP39A1	-	HGNC:17449	-	cytochrome P450 family 39 subfamily A member 1 [Source:HGNC Symbol;Acc:HGNC:17449]
35	Phase I enzyme	CYP46A1	CYP46	HGNC:2641	CYP46	cytochrome P450 family 46 subfamily A member 1 [Source:HGNC Symbol;Acc:HGNC:2641]
36	Phase I enzyme	CYP51A1	CP51,CYP51,CYPL1,LDM,P450-14DM,P450L1	HGNC:2649	CP51,CYP51,CYPL1,LDM,P450-14DM,P450L1	cytochrome P450 family 51 subfamily A member 1 [Source:HGNC Symbol;Acc:HGNC:2649]
37	Phase I enzyme	CYP1A1	CP11,CYP1,P1-450,P450-C,P450DX	HGNC:2595	CP11,CYP1,P1-450,P450-C,P450DX	cytochrome P450 family 1 subfamily A member 1 [Source:HGNC Symbol;Acc:HGNC:2595]
38	Phase I enzyme	CYP1A2	CP12,P3-450	HGNC:2596	CP12,P3-450	cytochrome P450 family 1 subfamily A member 2 [Source:HGNC Symbol;Acc:HGNC:2596]
39	Phase I enzyme	CYP2A6	CPA6,CYP2A,CYP2A3	HGNC:2610	CPA6,CYP2A,CYP2A3	cytochrome P450 family 2 subfamily A member 6 [Source:HGNC Symbol;Acc:HGNC:2610]
40	Phase I enzyme	CYP2B6	CPB6,CYP2B,CYPIIB6	HGNC:2615	CPB6,CYP2B,CYPIIB6	cytochrome P450 family 2 subfamily B member 6 [Source:HGNC Symbol;Acc:HGNC:2615]
41	Phase I enzyme	CYP2C19	CPCJ,CYP2C,P450IIC19	HGNC:2621	CPCJ,CYP2C,P450IIC19	cytochrome P450 family 2 subfamily C member 19 [Source:HGNC Symbol;Acc:HGNC:2621]
42	Phase I enzyme	CYP2C8	CPC8	HGNC:2622	CPC8	cytochrome P450 family 2 subfamily C member 8 [Source:HGNC Symbol;Acc:HGNC:2622]
43	Phase I enzyme	CYP2C9	CYP2C10,P450IIC9	HGNC:2623	CYP2C10,P450IIC9	cytochrome P450 family 2 subfamily C member 9 [Source:HGNC Symbol;Acc:HGNC:2623]
44	Phase I enzyme	CYP2D6	CPD6,CYP2D,CYP2D7AP,CYP2D7BP,CYP2D7P2,CYP2D8P2,CYP2DL1,P450-DB1,P450C2D	HGNC:2625	CPD6,CYP2D,CYP2D7AP,CYP2D7BP,CYP2D7P2,CYP2D8P2,CYP2DL1,P450-DB1,P450C2D	cytochrome P450 family 2 subfamily D member 6 [Source:HGNC Symbol;Acc:HGNC:2625]
45	Phase I enzyme	CYP2E1	CYP2E	HGNC:2631	CYP2E	cytochrome P450 family 2 subfamily E member 1 [Source:HGNC Symbol;Acc:HGNC:2631]
46	Phase I enzyme	CYP3A4	CYP3A3	HGNC:2637	CYP3A3	cytochrome P450 family 3 subfamily A member 4 [Source:HGNC Symbol;Acc:HGNC:2637]
47	Phase I enzyme	CYP3A5	CP35,P450PCN3,PCN3	HGNC:2638	CP35,P450PCN3,PCN3	cytochrome P450 family 3 subfamily A member 5 [Source:HGNC Symbol;Acc:HGNC:2638]
48	Phase I enzyme	DPYD	DPD	HGNC:3012	DPD	dihydropyrimidine dehydrogenase [Source:HGNC Symbol;Acc:HGNC:3012]
49	Phase I enzyme	ALDH1A1	ALDH1,PUMB1,RALDH1	HGNC:402	ALDH1,PUMB1,RALDH1	aldehyde dehydrogenase 1 family member A1 [Source:HGNC Symbol;Acc:HGNC:402]
50	Phase I enzyme	ADH1A	ADH1	HGNC:249	ADH1	alcohol dehydrogenase 1A (class I), alpha polypeptide [Source:HGNC Symbol;Acc:HGNC:249]
51	Phase I enzyme	ADH1B	ADH2	HGNC:250	ADH2	alcohol dehydrogenase 1B (class I), beta polypeptide [Source:HGNC Symbol;Acc:HGNC:250]
52	Phase I enzyme	ADH1C	ADH3	HGNC:251	ADH3	alcohol dehydrogenase 1C (class I), gamma polypeptide [Source:HGNC Symbol;Acc:HGNC:251]
53	Phase I enzyme	ADH4	ADH-2	HGNC:252	ADH-2	alcohol dehydrogenase 4 (class II), pi polypeptide [Source:HGNC Symbol;Acc:HGNC:252]
54	Phase I enzyme	ADH5	ADH-3,ADHX,FDH,GSNOR	HGNC:253	ADH-3,ADHX,FDH,GSNOR	alcohol dehydrogenase 5 (class III), chi polypeptide [Source:HGNC Symbol;Acc:HGNC:253]
55	Phase I enzyme	ADH6	ADH-5	HGNC:255	ADH-5	alcohol dehydrogenase 6 (class V) [Source:HGNC Symbol;Acc:HGNC:255]
56	Phase I enzyme	ADH7	ADH-4	HGNC:256	ADH-4	alcohol dehydrogenase 7 (class IV), mu or sigma polypeptide [Source:HGNC Symbol;Acc:HGNC:256]
57	Phase I enzyme	ALDH2	-	HGNC:404	-	aldehyde dehydrogenase 2 family member [Source:HGNC Symbol;Acc:HGNC:404]
58	Phase I enzyme	ALDH3A1	ALDH3	HGNC:405	ALDH3	aldehyde dehydrogenase 3 family member A1 [Source:HGNC Symbol;Acc:HGNC:405]
59	Phase I enzyme	ALDH3A2	ALDH10,FALDH,SLS	HGNC:403	ALDH10,FALDH,SLS	aldehyde dehydrogenase 3 family member A2 [Source:HGNC Symbol;Acc:HGNC:403]
60	Phase I enzyme	EPHX1	EPHX	HGNC:3401	EPHX	epoxide hydrolase 1 [Source:HGNC Symbol;Acc:HGNC:3401]
61	Phase I enzyme	EPHX2	ABHD20	HGNC:3402	ABHD20	epoxide hydrolase 2 [Source:HGNC Symbol;Acc:HGNC:3402]
62	Phase I enzyme	FMO1	-	HGNC:3769	-	flavin containing dimethylaniline monoxygenase 1 [Source:HGNC Symbol;Acc:HGNC:3769]
63	Phase I enzyme	FMO2	-	HGNC:3770	-	flavin containing dimethylaniline monoxygenase 2 [Source:HGNC Symbol;Acc:HGNC:3770]
64	Phase I enzyme	FMO3	FMOII	HGNC:3771	FMOII	flavin containing dimethylaniline monoxygenase 3 [Source:HGNC Symbol;Acc:HGNC:3771]
65	Phase I enzyme	FMO4	FMO2	HGNC:3772	FMO2	flavin containing dimethylaniline monoxygenase 4 [Source:HGNC Symbol;Acc:HGNC:3772]
66	Phase I enzyme	FMO5	-	HGNC:3773	-	flavin containing dimethylaniline monoxygenase 5 [Source:HGNC Symbol;Acc:HGNC:3773]
67	Phase I enzyme	FMO6	-	-	-	-
68	Phase I enzyme	CES2	CE-2,CES2A1,iCE	HGNC:1864	CE-2,CES2A1,iCE	carboxylesterase 2 [Source:HGNC Symbol;Acc:HGNC:1864]
69	Phase I enzyme	AOX1	AO,AOH1	HGNC:553	AO,AOH1	aldehyde oxidase 1 [Source:HGNC Symbol;Acc:HGNC:553]
70	Phase I enzyme	CBR1	CBR,SDR21C1	HGNC:1548	CBR,SDR21C1	carbonyl reductase 1 [Source:HGNC Symbol;Acc:HGNC:1548]
71	Phase I enzyme	CBR3	SDR21C2	HGNC:1549	SDR21C2	carbonyl reductase 3 [Source:HGNC Symbol;Acc:HGNC:1549]
72	Phase I enzyme	PON1	ESA,PON	HGNC:9204	ESA,PON	paraoxonase 1 [Source:HGNC Symbol;Acc:HGNC:9204]
73	Phase I enzyme	PON2	-	HGNC:9205	-	paraoxonase 2 [Source:HGNC Symbol;Acc:HGNC:9205]
74	Phase I enzyme	PON3	-	HGNC:9206	-	paraoxonase 3 [Source:HGNC Symbol;Acc:HGNC:9206]
75	Phase I enzyme	XDH	XO,XOR	HGNC:12805	XO,XOR	xanthine dehydrogenase [Source:HGNC Symbol;Acc:HGNC:12805]
76	Phase I enzyme	TBXAS1	CYP5,CYP5A1,THAS,TS,TXAS,TXS	HGNC:11609	CYP5,CYP5A1,THAS,TS,TXAS,TXS	thromboxane A synthase 1 [Source:HGNC Symbol;Acc:HGNC:11609]
77	Phase II enzyme	CHST1	C6ST,KSGal6ST	HGNC:1969	C6ST,KSGal6ST	carbohydrate sulfotransferase 1 [Source:HGNC Symbol;Acc:HGNC:1969]
78	Phase II enzyme	CHST2	C6ST	HGNC:1970	C6ST	carbohydrate sulfotransferase 2 [Source:HGNC Symbol;Acc:HGNC:1970]
79	Phase II enzyme	CHST3	C6ST,C6ST1	HGNC:1971	C6ST,C6ST1	carbohydrate sulfotransferase 3 [Source:HGNC Symbol;Acc:HGNC:1971]
80	Phase II enzyme	CHST4	HEC-GLCNAC-6-ST,LSST	HGNC:1972	HEC-GLCNAC-6-ST,LSST	carbohydrate sulfotransferase 4 [Source:HGNC Symbol;Acc:HGNC:1972]
81	Phase II enzyme	CHST5	FLJ22167,I-GLCNAC-6-ST	HGNC:1973	FLJ22167,I-GLCNAC-6-ST	carbohydrate sulfotransferase 5 [Source:HGNC Symbol;Acc:HGNC:1973]
82	Phase II enzyme	CHST6	MCDC1	HGNC:6938	MCDC1	carbohydrate sulfotransferase 6 [Source:HGNC Symbol;Acc:HGNC:6938]
83	Phase II enzyme	CHST7	C6ST-2,C6ST2	HGNC:13817	C6ST-2,C6ST2	carbohydrate sulfotransferase 7 [Source:HGNC Symbol;Acc:HGNC:13817]
84	Phase II enzyme	CHST8	GALNAC-4-ST1	HGNC:15993	GALNAC-4-ST1	carbohydrate sulfotransferase 8 [Source:HGNC Symbol;Acc:HGNC:15993]
85	Phase II enzyme	CHST9	GALNAC-4-ST2,GALNAC4ST-2	HGNC:19898	GALNAC-4-ST2,GALNAC4ST-2	carbohydrate sulfotransferase 9 [Source:HGNC Symbol;Acc:HGNC:19898]
86	Phase II enzyme	CHST10	HNK-1ST	HGNC:19650	HNK-1ST	carbohydrate sulfotransferase 10 [Source:HGNC Symbol;Acc:HGNC:19650]
87	Phase II enzyme	CHST11	C4ST,C4St-1,C4ST1,HSA269537	HGNC:17422	C4ST,C4St-1,C4ST1,HSA269537	carbohydrate sulfotransferase 11 [Source:HGNC Symbol;Acc:HGNC:17422]
88	Phase II enzyme	CHST13	C4ST3	HGNC:21755	C4ST3	carbohydrate sulfotransferase 13 [Source:HGNC Symbol;Acc:HGNC:21755]
89	Phase II enzyme	GSTA1	-	HGNC:4626	-	glutathione S-transferase alpha 1 [Source:HGNC Symbol;Acc:HGNC:4626]
90	Phase II enzyme	GSTA2	GST2	HGNC:4627	GST2	glutathione S-transferase alpha 2 [Source:HGNC Symbol;Acc:HGNC:4627]
91	Phase II enzyme	GSTA3	-	HGNC:4628	-	glutathione S-transferase alpha 3 [Source:HGNC Symbol;Acc:HGNC:4628]
92	Phase II enzyme	GSTA4	-	HGNC:4629	-	glutathione S-transferase alpha 4 [Source:HGNC Symbol;Acc:HGNC:4629]
93	Phase II enzyme	GSTA5	-	HGNC:19662	-	glutathione S-transferase alpha 5 [Source:HGNC Symbol;Acc:HGNC:19662]
94	Phase II enzyme	GSTM1	GST1,H-B,MU	HGNC:4632	GST1,H-B,MU	glutathione S-transferase mu 1 [Source:HGNC Symbol;Acc:HGNC:4632]
95	Phase II enzyme	GSTM2	GST4	HGNC:4634	GST4	glutathione S-transferase mu 2 [Source:HGNC Symbol;Acc:HGNC:4634]
96	Phase II enzyme	GSTM3	GST5	HGNC:4635	GST5	glutathione S-transferase mu 3 [Source:HGNC Symbol;Acc:HGNC:4635]
97	Phase II enzyme	GSTM4	-	HGNC:4636	-	glutathione S-transferase mu 4 [Source:HGNC Symbol;Acc:HGNC:4636]
98	Phase II enzyme	GSTM5	-	HGNC:4637	-	glutathione S-transferase mu 5 [Source:HGNC Symbol;Acc:HGNC:4637]
99	Phase II enzyme	GSTO1	GSTTLp28,P28	HGNC:13312	GSTTLp28,P28	glutathione S-transferase omega 1 [Source:HGNC Symbol;Acc:HGNC:13312]
100	Phase II enzyme	GSTZ1	GSTZ1-1,MAAI,MAI	HGNC:4643	GSTZ1-1,MAAI,MAI	glutathione S-transferase zeta 1 [Source:HGNC Symbol;Acc:HGNC:4643]
101	Phase II enzyme	MAOA	-	HGNC:6833	-	monoamine oxidase A [Source:HGNC Symbol;Acc:HGNC:6833]
102	Phase II enzyme	MAOB	-	HGNC:6834	-	monoamine oxidase B [Source:HGNC Symbol;Acc:HGNC:6834]
103	Phase II enzyme	NNMT	-	HGNC:7861	-	nicotinamide N-methyltransferase [Source:HGNC Symbol;Acc:HGNC:7861]
104	Phase II enzyme	NQO1	DHQU,DIA4,DTD,NMOR1,QR1	HGNC:2874	DHQU,DIA4,DTD,NMOR1,QR1	NAD(P)H quinone dehydrogenase 1 [Source:HGNC Symbol;Acc:HGNC:2874]
105	Phase II enzyme	SULT1A1	P-PST,STP,STP1	HGNC:11453	P-PST,STP,STP1	sulfotransferase family 1A member 1 [Source:HGNC Symbol;Acc:HGNC:11453]
106	Phase II enzyme	SULT1A2	HAST4,STP2	HGNC:11454	HAST4,STP2	sulfotransferase family 1A member 2 [Source:HGNC Symbol;Acc:HGNC:11454]
107	Phase II enzyme	SULT1A3	STM,TL-PST	HGNC:11455	STM,TL-PST	sulfotransferase family 1A member 3 [Source:HGNC Symbol;Acc:HGNC:11455]
108	Phase II enzyme	SULT1B1	ST1B2	HGNC:17845	ST1B2	sulfotransferase family 1B member 1 [Source:HGNC Symbol;Acc:HGNC:17845]
109	Phase II enzyme	SULT1C2	ST1C1,SULT1C1	HGNC:11456	ST1C1,SULT1C1	sulfotransferase family 1C member 2 [Source:HGNC Symbol;Acc:HGNC:11456]
110	Phase II enzyme	SULT1C4	SULT1C,SULT1C2	HGNC:11457	SULT1C,SULT1C2	sulfotransferase family 1C member 4 [Source:HGNC Symbol;Acc:HGNC:11457]
111	Phase II enzyme	SULT1E1	EST,STE	HGNC:11377	EST,STE	sulfotransferase family 1E member 1 [Source:HGNC Symbol;Acc:HGNC:11377]
112	Phase II enzyme	SULT2A1	DHEA-ST,STD	HGNC:11458	DHEA-ST,STD	sulfotransferase family 2A member 1 [Source:HGNC Symbol;Acc:HGNC:11458]
113	Phase II enzyme	SULT2B1	HSST2	HGNC:11459	HSST2	sulfotransferase family 2B member 1 [Source:HGNC Symbol;Acc:HGNC:11459]
114	Phase II enzyme	SULT4A1	hBR-STL-1,SULTX3	HGNC:14903	hBR-STL-1,SULTX3	sulfotransferase family 4A member 1 [Source:HGNC Symbol;Acc:HGNC:14903]
115	Phase II enzyme	UGT1A1	GNT1,UGT1,UGT1A	HGNC:12530	GNT1,UGT1,UGT1A	UDP glucuronosyltransferase family 1 member A1 [Source:HGNC Symbol;Acc:HGNC:12530]
116	Phase II enzyme	UGT1A3	UGT1C	HGNC:12535	UGT1C	UDP glucuronosyltransferase family 1 member A3 [Source:HGNC Symbol;Acc:HGNC:12535]
117	Phase II enzyme	UGT1A4	HUG-BR2,UGT1D	HGNC:12536	HUG-BR2,UGT1D	UDP glucuronosyltransferase family 1 member A4 [Source:HGNC Symbol;Acc:HGNC:12536]
118	Phase II enzyme	UGT1A5	UGT1E	HGNC:12537	UGT1E	UDP glucuronosyltransferase family 1 member A5 [Source:HGNC Symbol;Acc:HGNC:12537]
119	Phase II enzyme	UGT1A6	GNT1,HLUGP,UGT1F	HGNC:12538	GNT1,HLUGP,UGT1F	UDP glucuronosyltransferase family 1 member A6 [Source:HGNC Symbol;Acc:HGNC:12538]
120	Phase II enzyme	UGT1A7	UGT1G	HGNC:12539	UGT1G	UDP glucuronosyltransferase family 1 member A7 [Source:HGNC Symbol;Acc:HGNC:12539]
121	Phase II enzyme	UGT1A8	UGT1H	HGNC:12540	UGT1H	UDP glucuronosyltransferase family 1 member A8 [Source:HGNC Symbol;Acc:HGNC:12540]
122	Phase II enzyme	UGT1A9	HLUGP4,LUGP4,UGT1AI	HGNC:12541	HLUGP4,LUGP4,UGT1AI	UDP glucuronosyltransferase family 1 member A9 [Source:HGNC Symbol;Acc:HGNC:12541]
123	Phase II enzyme	UGT1A10	UGT1J	HGNC:12531	UGT1J	UDP glucuronosyltransferase family 1 member A10 [Source:HGNC Symbol;Acc:HGNC:12531]
124	Phase II enzyme	UGT2A1	-	HGNC:12542	-	UDP glucuronosyltransferase family 2 member A1 complex locus [Source:HGNC Symbol;Acc:HGNC:12542]
125	Phase II enzyme	UGT2B4	UGT2B11	HGNC:12553	UGT2B11	UDP glucuronosyltransferase family 2 member B4 [Source:HGNC Symbol;Acc:HGNC:12553]
126	Phase II enzyme	UGT2B7	UGT2B9	HGNC:12554	UGT2B9	UDP glucuronosyltransferase family 2 member B7 [Source:HGNC Symbol;Acc:HGNC:12554]
127	Phase II enzyme	UGT2B11	-	HGNC:12545	-	UDP glucuronosyltransferase family 2 member B11 [Source:HGNC Symbol;Acc:HGNC:12545]
128	Phase II enzyme	UGT2B15	UGT2B8	HGNC:12546	UGT2B8	UDP glucuronosyltransferase family 2 member B15 [Source:HGNC Symbol;Acc:HGNC:12546]
129	Phase II enzyme	UGT2B17	-	HGNC:12547	-	UDP glucuronosyltransferase family 2 member B17 [Source:HGNC Symbol;Acc:HGNC:12547]
130	Phase II enzyme	UGT2B28	-	HGNC:13479	-	UDP glucuronosyltransferase family 2 member B28 [Source:HGNC Symbol;Acc:HGNC:13479]
131	Phase II enzyme	UGT8	CGT	HGNC:12555	CGT	UDP glycosyltransferase 8 [Source:HGNC Symbol;Acc:HGNC:12555]
132	Phase II enzyme	GSTP1	FAEES3,GST3,GSTP	HGNC:4638	FAEES3,GST3,GSTP	glutathione S-transferase pi 1 [Source:HGNC Symbol;Acc:HGNC:4638]
133	Phase II enzyme	GSTT1	-	HGNC:4641	-	glutathione S-transferase theta 1 [Source:HGNC Symbol;Acc:HGNC:4641]
134	Phase II enzyme	NAT1	AAC1	HGNC:7645	AAC1	N-acetyltransferase 1 [Source:HGNC Symbol;Acc:HGNC:7645]
135	Phase II enzyme	NAT2	AAC2	HGNC:7646	AAC2	N-acetyltransferase 2 [Source:HGNC Symbol;Acc:HGNC:7646]
136	Phase II enzyme	TPMT	-	HGNC:12014	-	thiopurine S-methyltransferase [Source:HGNC Symbol;Acc:HGNC:12014]
137	Phase II enzyme	GSTT2	-	HGNC:4642	-	glutathione S-transferase theta 2 (gene/pseudogene) [Source:HGNC Symbol;Acc:HGNC:4642]
138	Phase II enzyme	COMT	-	HGNC:2228	-	catechol-O-methyltransferase [Source:HGNC Symbol;Acc:HGNC:2228]
139	Phase II enzyme	PNMT	PENT	HGNC:9160	PENT	phenylethanolamine N-methyltransferase [Source:HGNC Symbol;Acc:HGNC:9160]
140	Phase II enzyme	HNMT	-	HGNC:5028	-	histamine N-methyltransferase [Source:HGNC Symbol;Acc:HGNC:5028]
141	Transporters	ABCB4	GBD1,MDR2,MDR3,PFIC-3,PGY3	HGNC:45	GBD1,MDR2,MDR3,PFIC-3,PGY3	ATP binding cassette subfamily B member 4 [Source:HGNC Symbol;Acc:HGNC:45]
142	Transporters	ABCB7	ABC7,ASAT,Atm1p,EST140535	HGNC:48	ABC7,ASAT,Atm1p,EST140535	ATP binding cassette subfamily B member 7 [Source:HGNC Symbol;Acc:HGNC:48]
143	Transporters	ABCB11	ABC16,BSEP,PFIC-2,PFIC2,PGY4,SPGP	HGNC:42	ABC16,BSEP,PFIC-2,PFIC2,PGY4,SPGP	ATP binding cassette subfamily B member 11 [Source:HGNC Symbol;Acc:HGNC:42]
144	Transporters	ABCC1	GS-X,MRP,MRP1	HGNC:51	GS-X,MRP,MRP1	ATP binding cassette subfamily C member 1 [Source:HGNC Symbol;Acc:HGNC:51]
145	Transporters	ABCC3	cMOAT2,EST90757,MLP2,MOAT-D,MRP3	HGNC:54	cMOAT2,EST90757,MLP2,MOAT-D,MRP3	ATP binding cassette subfamily C member 3 [Source:HGNC Symbol;Acc:HGNC:54]
146	Transporters	ABCC4	EST170205,MOAT-B,MOATB,MRP4	HGNC:55	EST170205,MOAT-B,MOATB,MRP4	ATP binding cassette subfamily C member 4 [Source:HGNC Symbol;Acc:HGNC:55]
147	Transporters	ABCC5	EST277145,MOAT-C,MRP5,SMRP	HGNC:56	EST277145,MOAT-C,MRP5,SMRP	ATP binding cassette subfamily C member 5 [Source:HGNC Symbol;Acc:HGNC:56]
148	Transporters	ABCC6	ARA,EST349056,MLP1,MRP6,PXE,URG7	HGNC:57	ARA,EST349056,MLP1,MRP6,PXE,URG7	ATP binding cassette subfamily C member 6 [Source:HGNC Symbol;Acc:HGNC:57]
149	Transporters	ABCC8	ABC36,HHF1,HI,HRINS,MRP8,PHHI,SUR,SUR1,TNDM2	HGNC:59	ABC36,HHF1,HI,HRINS,MRP8,PHHI,SUR,SUR1,TNDM2	ATP binding cassette subfamily C member 8 [Source:HGNC Symbol;Acc:HGNC:59]
150	Transporters	ABCC9	CMD1O,SUR2	HGNC:60	CMD1O,SUR2	ATP binding cassette subfamily C member 9 [Source:HGNC Symbol;Acc:HGNC:60]
151	Transporters	ABCG1	ABC8	HGNC:73	ABC8	ATP binding cassette subfamily G member 1 [Source:HGNC Symbol;Acc:HGNC:73]
152	Transporters	SLC10A1	NTCP	HGNC:10905	NTCP	solute carrier family 10 member 1 [Source:HGNC Symbol;Acc:HGNC:10905]
153	Transporters	SLC10A2	ASBT,ISBT	HGNC:10906	ASBT,ISBT	solute carrier family 10 member 2 [Source:HGNC Symbol;Acc:HGNC:10906]
154	Transporters	SLC13A1	NAS1,NaSi-1	HGNC:10916	NAS1,NaSi-1	solute carrier family 13 member 1 [Source:HGNC Symbol;Acc:HGNC:10916]
155	Transporters	SLC15A1	HPECT1,HPEPT1,PEPT1	HGNC:10920	HPECT1,HPEPT1,PEPT1	solute carrier family 15 member 1 [Source:HGNC Symbol;Acc:HGNC:10920]
156	Transporters	SLC19A1	FOLT,RFC1	HGNC:10937	FOLT,RFC1	solute carrier family 19 member 1 [Source:HGNC Symbol;Acc:HGNC:10937]
157	Transporters	SLC22A1	Oct-01	HGNC:10963	Oct-01	solute carrier family 22 member 1 [Source:HGNC Symbol;Acc:HGNC:10963]
158	Transporters	SLC22A11	OAT4	HGNC:18120	OAT4	solute carrier family 22 member 11 [Source:HGNC Symbol;Acc:HGNC:18120]
159	Transporters	SLC22A12	OAT4L,RST,URAT1	HGNC:17989	OAT4L,RST,URAT1	solute carrier family 22 member 12 [Source:HGNC Symbol;Acc:HGNC:17989]
160	Transporters	SLC22A14	OCTL2,ORCTL4	HGNC:8495	OCTL2,ORCTL4	solute carrier family 22 member 14 [Source:HGNC Symbol;Acc:HGNC:8495]
161	Transporters	SLC22A3	EMT,OCT3	HGNC:10967	EMT,OCT3	solute carrier family 22 member 3 [Source:HGNC Symbol;Acc:HGNC:10967]
162	Transporters	SLC22A4	DFNB60,MGC34546,OCTN1	HGNC:10968	DFNB60,MGC34546,OCTN1	solute carrier family 22 member 4 [Source:HGNC Symbol;Acc:HGNC:10968]
163	Transporters	SLC22A5	CDSP,OCTN2,SCD	HGNC:10969	CDSP,OCTN2,SCD	solute carrier family 22 member 5 [Source:HGNC Symbol;Acc:HGNC:10969]
164	Transporters	SLC22A7	NLT,OAT2	HGNC:10971	NLT,OAT2	solute carrier family 22 member 7 [Source:HGNC Symbol;Acc:HGNC:10971]
165	Transporters	SLC22A8	OAT3	HGNC:10972	OAT3	solute carrier family 22 member 8 [Source:HGNC Symbol;Acc:HGNC:10972]
166	Transporters	SLC28A1	CNT1	HGNC:11001	CNT1	solute carrier family 28 member 1 [Source:HGNC Symbol;Acc:HGNC:11001]
167	Transporters	SLC28A2	CNT2,HCNT2,HsT17153,SPNT1	HGNC:11002	CNT2,HCNT2,HsT17153,SPNT1	solute carrier family 28 member 2 [Source:HGNC Symbol;Acc:HGNC:11002]
168	Transporters	SLC28A3	CNT3	HGNC:16484	CNT3	solute carrier family 28 member 3 [Source:HGNC Symbol;Acc:HGNC:16484]
169	Transporters	SLC29A1	ENT1	HGNC:11003	ENT1	solute carrier family 29 member 1 (Augustine blood group) [Source:HGNC Symbol;Acc:HGNC:11003]
170	Transporters	SLC29A2	DER12,ENT2,HNP36	HGNC:11004	DER12,ENT2,HNP36	solute carrier family 29 member 2 [Source:HGNC Symbol;Acc:HGNC:11004]
171	Transporters	SLC5A6	SMVT	HGNC:11041	SMVT	solute carrier family 5 member 6 [Source:HGNC Symbol;Acc:HGNC:11041]
172	Transporters	SLC6A6	TAUT	HGNC:11052	TAUT	solute carrier family 6 member 6 [Source:HGNC Symbol;Acc:HGNC:11052]
173	Transporters	SLC7A5	CD98,D16S469E,E16,LAT1,MPE16	HGNC:11063	CD98,D16S469E,E16,LAT1,MPE16	solute carrier family 7 member 5 [Source:HGNC Symbol;Acc:HGNC:11063]
174	Transporters	SLC7A7	LPI,y+LAT-1	HGNC:11065	LPI,y+LAT-1	solute carrier family 7 member 7 [Source:HGNC Symbol;Acc:HGNC:11065]
175	Transporters	SLC7A8	LAT2,LPI-PC1	HGNC:11066	LAT2,LPI-PC1	solute carrier family 7 member 8 [Source:HGNC Symbol;Acc:HGNC:11066]
176	Transporters	SLCO1A2	OATP,OATP-A,OATP1A2,SLC21A3	HGNC:10956	OATP,OATP-A,OATP1A2,SLC21A3	solute carrier organic anion transporter family member 1A2 [Source:HGNC Symbol;Acc:HGNC:10956]
177	Transporters	SLCO3A1	OATP-D,OATP3A1,SLC21A11	HGNC:10952	OATP-D,OATP3A1,SLC21A11	solute carrier organic anion transporter family member 3A1 [Source:HGNC Symbol;Acc:HGNC:10952]
178	Transporters	SLCO4A1	OATP-E,OATP4A1,SLC21A12	HGNC:10953	OATP-E,OATP4A1,SLC21A12	solute carrier organic anion transporter family member 4A1 [Source:HGNC Symbol;Acc:HGNC:10953]
179	Transporters	SLCO5A1	OATP-J,OATP5A1,OATPRP4,SLC21A15	HGNC:19046	OATP-J,OATP5A1,OATPRP4,SLC21A15	solute carrier organic anion transporter family member 5A1 [Source:HGNC Symbol;Acc:HGNC:19046]
180	Transporters	ABCB1	ABC20,CD243,CLCS,GP170,MDR1,P-gp,PGY1	HGNC:40	ABC20,CD243,CLCS,GP170,MDR1,P-gp,PGY1	ATP binding cassette subfamily B member 1 [Source:HGNC Symbol;Acc:HGNC:40]
181	Transporters	ABCC2	CMOAT,cMRP,DJS,MRP2	HGNC:53	CMOAT,cMRP,DJS,MRP2	ATP binding cassette subfamily C member 2 [Source:HGNC Symbol;Acc:HGNC:53]
182	Transporters	ABCG2	ABCP,BCRP,CD338,EST157481,MXR	HGNC:74	ABCP,BCRP,CD338,EST157481,MXR	ATP binding cassette subfamily G member 2 (Junior blood group) [Source:HGNC Symbol;Acc:HGNC:74]
183	Transporters	SLC15A2	PEPT2	HGNC:10921	PEPT2	solute carrier family 15 member 2 [Source:HGNC Symbol;Acc:HGNC:10921]
184	Transporters	SLC22A2	Oct-02	HGNC:10966	Oct-02	solute carrier family 22 member 2 [Source:HGNC Symbol;Acc:HGNC:10966]
185	Transporters	SLC22A6	OAT1,PAHT,ROAT1	HGNC:10970	OAT1,PAHT,ROAT1	solute carrier family 22 member 6 [Source:HGNC Symbol;Acc:HGNC:10970]
186	Transporters	SLCO1B1	LST-1,OATP-C,OATP1B1,SLC21A6	HGNC:10959	LST-1,OATP-C,OATP1B1,SLC21A6	solute carrier organic anion transporter family member 1B1 [Source:HGNC Symbol;Acc:HGNC:10959]
187	Transporters	SLCO1B3	OATP1B3,OATP8,SLC21A8	HGNC:10961	OATP1B3,OATP8,SLC21A8	solute carrier organic anion transporter family member 1B3 [Source:HGNC Symbol;Acc:HGNC:10961]
188	Transporters	SLCO2B1	OATP-B,OATP2B1,SLC21A9	HGNC:10962	OATP-B,OATP2B1,SLC21A9	solute carrier organic anion transporter family member 2B1 [Source:HGNC Symbol;Acc:HGNC:10962]
189	Transporters	SLC25A27	FLJ33552,UCP4	HGNC:21065	FLJ33552,UCP4	solute carrier family 25 member 27 [Source:HGNC Symbol;Acc:HGNC:21065]
190	Transporters	SLC22A13	OAT10,OCTL1,OCTL3,ORCTL3	HGNC:8494	OAT10,OCTL1,OCTL3,ORCTL3	solute carrier family 22 member 13 [Source:HGNC Symbol;Acc:HGNC:8494]
191	Transporters	SLC16A1	MCT,MCT1	HGNC:10922	MCT,MCT1	solute carrier family 16 member 1 [Source:HGNC Symbol;Acc:HGNC:10922]
192	Other	ABP1	-	-	-	-
193	Other	AHR	bHLHe76	HGNC:348	bHLHe76	aryl hydrocarbon receptor [Source:HGNC Symbol;Acc:HGNC:348]
194	Other	AKAP9	AKAP350,AKAP450,CG-NAP,HYPERION,KIAA0803,LQT11,MU-RMS-40.16A,PPP1R45,PRKA9,YOTIAO	HGNC:379	AKAP350,AKAP450,CG-NAP,HYPERION,KIAA0803,LQT11,MU-RMS-40.16A,PPP1R45,PRKA9,YOTIAO	A-kinase anchoring protein 9 [Source:HGNC Symbol;Acc:HGNC:379]
195	Other	ALB	-	HGNC:399	-	albumin [Source:HGNC Symbol;Acc:HGNC:399]
196	Other	APOA2	-	HGNC:601	-	apolipoprotein A2 [Source:HGNC Symbol;Acc:HGNC:601]
197	Other	ARNT	bHLHe2,HIF-1beta	HGNC:700	bHLHe2,HIF-1beta	aryl hydrocarbon receptor nuclear translocator [Source:HGNC Symbol;Acc:HGNC:700]
198	Other	ARSA	-	HGNC:713	-	arylsulfatase A [Source:HGNC Symbol;Acc:HGNC:713]
199	Other	CA5P	-	-	-	-
200	Other	CDA	CDD	HGNC:1712	CDD	cytidine deaminase [Source:HGNC Symbol;Acc:HGNC:1712]
201	Other	CROT	COT	HGNC:2366	COT	carnitine O-octanoyltransferase [Source:HGNC Symbol;Acc:HGNC:2366]
202	Other	DCK	-	HGNC:2704	-	deoxycytidine kinase [Source:HGNC Symbol;Acc:HGNC:2704]
203	Other	FAAH	FAAH-1	HGNC:3553	FAAH-1	fatty acid amide hydrolase [Source:HGNC Symbol;Acc:HGNC:3553]
204	Other	G6PD	G6PD1	HGNC:4057	G6PD1	glucose-6-phosphate dehydrogenase [Source:HGNC Symbol;Acc:HGNC:4057]
205	Other	HMGCR	-	HGNC:5006	-	3-hydroxy-3-methylglutaryl-CoA reductase [Source:HGNC Symbol;Acc:HGNC:5006]
206	Other	MAT1A	MAT,MATA1,SAMS,SAMS1	HGNC:6903	MAT,MATA1,SAMS,SAMS1	methionine adenosyltransferase 1A [Source:HGNC Symbol;Acc:HGNC:6903]
207	Other	METTL1	C12orf1,TRM8,TRMT8	HGNC:7030	C12orf1,TRM8,TRMT8	methyltransferase like 1 [Source:HGNC Symbol;Acc:HGNC:7030]
208	Other	NR1I2	BXR,ONR1,PAR2,PXR,SXR	HGNC:7968	BXR,ONR1,PAR2,PXR,SXR	nuclear receptor subfamily 1 group I member 2 [Source:HGNC Symbol;Acc:HGNC:7968]
209	Other	NR1I3	CAR,CAR1,MB67	HGNC:7969	CAR,CAR1,MB67	nuclear receptor subfamily 1 group I member 3 [Source:HGNC Symbol;Acc:HGNC:7969]
210	Other	NR3C1	GR,GRL	HGNC:7978	GR,GRL	nuclear receptor subfamily 3 group C member 1 [Source:HGNC Symbol;Acc:HGNC:7978]
211	Other	ORM1	-	HGNC:8498	-	orosomucoid 1 [Source:HGNC Symbol;Acc:HGNC:8498]
212	Other	ORM2	AGP-B,AGP-B',AGP2	HGNC:8499	AGP-B,AGP-B',AGP2	orosomucoid 2 [Source:HGNC Symbol;Acc:HGNC:8499]
213	Other	POR	CYPOR,FLJ26468	HGNC:9208	CYPOR,FLJ26468	cytochrome p450 oxidoreductase [Source:HGNC Symbol;Acc:HGNC:9208]
214	Other	PPARD	FAAR,NR1C2,NUC1,NUCII	HGNC:9235	FAAR,NR1C2,NUC1,NUCII	peroxisome proliferator activated receptor delta [Source:HGNC Symbol;Acc:HGNC:9235]
215	Other	PPARG	NR1C3,PPARG1,PPARG2,PPARgamma	HGNC:9236	NR1C3,PPARG1,PPARG2,PPARgamma	peroxisome proliferator activated receptor gamma [Source:HGNC Symbol;Acc:HGNC:9236]
216	Other	PTGIS	CYP8A1,PGIS	HGNC:9603	CYP8A1,PGIS	prostaglandin I2 synthase [Source:HGNC Symbol;Acc:HGNC:9603]
217	Other	RALBP1	RIP,RIP1,RLIP76	HGNC:9841	RIP,RIP1,RLIP76	ralA binding protein 1 [Source:HGNC Symbol;Acc:HGNC:9841]
218	Other	RPL13	BBC1,D16S444E,L13	HGNC:10303	BBC1,D16S444E,L13	ribosomal protein L13 [Source:HGNC Symbol;Acc:HGNC:10303]
219	Other	RXRA	NR2B1	HGNC:10477	NR2B1	retinoid X receptor alpha [Source:HGNC Symbol;Acc:HGNC:10477]
220	Other	SERPINA7	TBG	HGNC:11583	TBG	serpin family A member 7 [Source:HGNC Symbol;Acc:HGNC:11583]
221	Other	SPG7	CAR,CMAR,SPG5C	HGNC:11237	CAR,CMAR,SPG5C	SPG7 matrix AAA peptidase subunit, paraplegin [Source:HGNC Symbol;Acc:HGNC:11237]
222	Other	TPSG1	PRSS31,TMT	HGNC:14134	PRSS31,TMT	tryptase gamma 1 [Source:HGNC Symbol;Acc:HGNC:14134]
223	Other	TYMS	HsT422,TMS,TS,Tsase	HGNC:12441	HsT422,TMS,TS,Tsase	thymidylate synthetase [Source:HGNC Symbol;Acc:HGNC:12441]
224	Other	VKORC1	VKCFD2	HGNC:23663	VKCFD2	vitamin K epoxide reductase complex subunit 1 [Source:HGNC Symbol;Acc:HGNC:23663]
225	Other	PPP1R9A	FLJ20068,KIAA1222,Neurabin-I	HGNC:14946	FLJ20068,KIAA1222,Neurabin-I	protein phosphatase 1 regulatory subunit 9A [Source:HGNC Symbol;Acc:HGNC:14946]
226	Other	PRSS53	POL3S	HGNC:34407	POL3S	serine protease 53 [Source:HGNC Symbol;Acc:HGNC:34407]
227	Other	QPRT	QPRTase	HGNC:9755	QPRTase	quinolinate phosphoribosyltransferase [Source:HGNC Symbol;Acc:HGNC:9755]
228	Other	SPN	CD43,GPL115,LSN	HGNC:11249	CD43,GPL115,LSN	sialophorin [Source:HGNC Symbol;Acc:HGNC:11249]
229	Other	ATP7A	MNK	HGNC:869	MNK	ATPase copper transporting alpha [Source:HGNC Symbol;Acc:HGNC:869]
230	Other	ATP7B	WND	HGNC:870	WND	ATPase copper transporting beta [Source:HGNC Symbol;Acc:HGNC:870]
231	Other	PGAP3	CAB2,MGC9753,PER1,PERLD1,PP1498	HGNC:23719	CAB2,MGC9753,PER1,PERLD1,PP1498	post-GPI attachment to proteins phospholipase 3 [Source:HGNC Symbol;Acc:HGNC:23719]
